# Supplementary material for: Apiaceae FNS I originated from F3H through tandem gene duplication
Source: PLoS One. 2023 Jan 19;18(1):e0280155. doi: 10.1371/journal.pone.0280155 (PMC9851555; doi:10.1371/journal.pone.0280155)
Supplement: S1 File — (TXT) [file pone.0280155.s001.txt]

>ACL54955_1_F3H_Actinidia_chinensis
MAPTTTLTALAEEKTLQSKFVRDEDERPKVAYNVFSSEIPVISLAGIDEVDGRRSEICRKIVEACEDWGIFQVVDHGVDAKLVGEMTRLARDFFALPPEEKLRFDMSGGKKGGFIVSSHLQGEAVQDWREIVTYFSYPIRARDYSRWPDKPDGWRAVTQAYSENLMGLACKLLEVLSEAMGLEKEALTKACIDMDQKVVVNFYPKCPQPDLTLGLKRHTDPGTITLLLQDQVGGLQATRDGGKTWITVQPVDGAFVVNLGDHGHYLSNGRFKNADHQAVVNSNCSRLSIATFQNPAPEATVYPLAIQEGEKPVLEEPITFAEMYRRKMSKDLELARLKKLAKETQLQEQELEKAKLGAKGVEEIFA
>AFC37250_1_F3H_Camellia_chekiangoleosa
MAPTTTLTALAQEKSLQQKFVRDEDERPKAAYNVFSNEIPVISLAGIDEIEGRRSEICRKIVEACEDWGIFQVVDHGVDANLVAEMTRLAREFFALPPEEKLRFDMSGGKKGGFIVSSHLQGEAVQDWREIVTYFSYPIRARDYSRWPDKPEGWRAVTETYSEKLMDLACKLLEVLSEAMGLEKEALTKACVDMDQKVVVNFYPKCPQPDLTLGLKRHTDPGTITLLLQDQVGGLQATRDGGKTWITVQPVEGAFVVNLGDHGHYLSNGRFKNADHQAVVNSNCSRLSIATFQNPAPEATVYPLKIREGEKPVLEEPITFADMYKRKMSKDIELAKLKKLAKEKKLLQDQQDIEKAKLEIKSTDEIFA
>AQX36284_1_F3H_Prunus_persica
MAPATTLTSIAGEKTLQQKFVRDEDERPKVAYNNFSNEIPIISLAGIDEVEGRRADICKKIVEACEDWGIFQIVDHGVDTKLISEMTGLAREFFALPSEEKLRFDMSGGKKGGFIVSSHLQGEAVQDWREIVTYFSYPIRHRDYSRWPDKPEGWREVTQKYSDELMGLACKLLGVLSEAMGLDTEALTKACVDMDQKVVVNFYPKCPQPDLTLGLKRHTDPGTITLLLQDQVGGLQATRDDGKTWITVQPVEGAFVVNLGDHGHFLSNGRFKNADHQAVVNSNSSRLSIATFQNPAQEATVYPLSIREGEKPILEGPITYTEMYKKKMTKDLELARLKKLAKEQQLQDSEKEGKPKDDIFA
>AGL50918_1_F3H_Pyrus_communis
MAPATTLTSIAHEKTLQQKFVRDEDERPKVAYNEFSNEIPIISLAGIDEVEGRRAEICKKIVEACEDWGIFQIVDHGVDAELVSEMTGLAREFFALPSEEKLRFDMSGGKKGGFIVSSHLQGEAVQDWREIVTYFSYPIRHRDYSRWPDKPEAWREVTKKYSDELMGLACKLLGVLSEAMGLDTEALTKACVDMDQKVVVNFYPKCPQPDLTLGLKRHTDPGTITLLLQDQVGGLQATRDDGKTWITVQPVEGAFVVNLGDHGHFLSNGRFKNADHQAVVNSNSSRLSIATFQNPAQEATVYPLSVREGEKPILEAPITYTEMYKKKMSKDLELARLKKLAKEQQLQDLETAKVDTKPVDDIFA
>ADP09378_1_F3H_Pyrus_pyrifolia
MAPPAATLTSIAHEKTLQQKFVRDEDERPKVAYNEFSNEIPIISLAGIDEVEGRRAEICKKIVEACEDWGIFQIVDHGVDAELVSEMTGLAREFFALPSEEKLRFDMSGGKKGGFIVSSHLQGEAVQDWREIVTYFSYPIRHRDYSRWPDKPEAWREVTKKYSDELMGLACKLLGVLSEAMGLDTEALTKACVDMDQKVVVNFYPKCPQPDLTLGLKRHTDPGTITLLLQDQVGGLQATRDDGKTWITVQPVEGAFVVNLGDHGHFLSNGRFKNADHQAVVNSNSSRLSIATFQNPAQDAIVYPLSVREGEKPILEAPITYTEMYKKKMSKDLEVARLKKLAKEQELQDLEKDKVEIKPANDIFA
>ACP30361_1_F3H_Malus_hybrid_cultivar
MAPATTLTSIAHEKTLQQKFVRDEDERPKVAYNDFSNEIPIISLAGIDEVEGRRGEICKKIVAACEDWGIFQIVDHGVDAELISEMTGLAREFFALPSEEKLRFDMSGGKKGGFIVSSHLQGEAVQDWREIVTYFSYPIRHRDYSRWPDKPEAWREVTKKYSDELMGLACKLLGVLSEAMGLDTEALTKACVDMDQKVVVNFYPKCPQPDLTLGLKRHTDPGTITLLLQDQVGGLQATRDDGKTWITVQPVEGAFVVNLGDHGHLLSNGRFKNADHQAVVNSNSSRLSIATFQNPAQEAIVYPLSVREGEKPILEAPITYTEMYKKKMSKDLELARLKKLAKEQQSQDLEKAKVDTKPVDDIFA
>AAU04792_1_F3H_Fragaria_x_ananassa
MAPTPTTLTAIAGEKTLQQSFVRDEDERPKVAYNQFSNDIPIISLSGIEEVEGRRAEICKKIVEACEDWGVFQIVDHGIDPKLISEMTRLAREFFALPPEEKLRFDMSGGKKGGFIVSSHLQGEAVQDWREIVTYFSYPVRHRDYSRWPDKPEGWRDVTTQYSDELMGLACKLLEVLSEAMGLEKEALTKACVDMDQKVVVNFYPKCPQPDLTLGLKRHTDPGTITLLLQDQVGGLQATRDGGKTWITVQPVEGAFVVNLGDHGHFLSNGRFKNADHQAVVNSNHSRLSIATFQNPAQEAIVYPLKVREGEKPILEEPMTYTEMYKKKMSKDLELARLKKHAKEQLQDSEKTKLEAKPVDDIFA
>AAU04791_1_F3H_Fragaria_x_ananassa
MAPTPTTLTAIAGENTLQQSFVRDEDERPKVAYNQFSIDIPIISLSGIEEVEGRRAEICKKIVEACEDWGVFQIVDHGIDPKLISEMTRLAREFFALPPEEKLRFDMSGGKKGGFIVSSHLQGEAVQDWREIVTYFSYPVRHRDYSRWPDKPEGWRDVTTQYSDELMGLACKLLEVLSEAMGLEKEALTKACVDMDQKVVVNFYPKCPQPDLTLGLKRHTDPGTITLLLQDQVGGLQATRDGGKTWITVQPVEGAFVVNLGDHGHFLSNGRFKNADHQAVVNSNHSRLSIATFQNPAQEAIVYPLKVREGEKPILEEPMTYTEMYKKKMSKDLELARLKKHAKEQLQDSEKTKLEAKPVDDIFA
>ABW74548_1_F3H_Rubus_coreanus
MAPTPTTLTAIAGEKTLQQSFVRDEDERPKVAYNQFSNEIPIISLSGIDEVEGRRAEICNKIVEACEDWGVFQIVDHGVDAKLISEMTRLARDFFALPPEEKLRFDMSGGKKGGFIVSSHLQGEAVQDWREIVTYFSYPVRHRDYSRWPDKPEGWRAVTQQYSDELMGLACKLLEVLSEAMGLEKEALTKACVDMDQKVVVNFYPKCPQPDLTLGLKRHTDPGTITLLLQDQVGGLQATRDGGKTWITGQPVEGAFVVNLGDHGHFLSNGRFKNADHQAVVNSNHSRLSIATFQNPAQEAIVYPLKVREGEKPILEEPITYTEMYKKKMSKDLELARLKKLAKEQQPEDSEKAKLEVKQVDDIFA
>ACM17897_1_F3H_Rubus_occidentalis
MAPTPTTLTAIAGEKTLQQSFVRDEDERPKVAYNQFSNEIPIISLSGIDEVEGRRAEICNKIVEACEDWGVFQIVDHGVDAKLISEMTRLARDFFALPPEEKLRFDMSGGKKGGFIVSSHLQGEAVQDWREIVTYFSYPVRHRDYSRWPDKPEGWRAVTQQYSDELMGLACKLLEVLSEAMGLEKEALTKACVDMDQKVVVNFYPKCPQPDLTLGLKRHTDPGTITLLLQDQVGGLQATRDGGKTWITVQPVEGAFVVNLGDHGHFLSNGRFKNADHQAVVNSNHSRLSIATFQNPAQEAIVYPLKVREGEKPILEEPITYTEMYKKKMSKDLELARLKKLAKEQQPEDSEKAKLEVKQVDDIFA
>ACQ99190_1_F3H_Fagopyrum_tataricum
MAPVAKPSTLTALAEEKTLNLSFVRDEDERPKVAYNHFSNEIPVISLAGIDEVDGKRAEICNKIVKACEEWGIFQVIDHGVDTSLVSEMTRLATEFFALPPEEKLKFDMSGGKKGGFIVSSHLQGEAVQDWREIVTYFSYPLKSRDYSRWPNNPEGWIKVTEKYSENLMALACKLLGVLSEAMGLETEALTKACVDMDQKVVVNCYPKCPQPDLTLGLKRHTDPGTITLLLQDQVGGLQATRDDGKTWITVQPIEGAFVVNLGDHGHYLSNGRFRNADHQAVVNSNSSRLSIATFQNPAPEATVYPLAIREGEKPILEEPITFAEMYRRKMSKDLELARLKKLAKEQQSSDLQKAKLDSKPIQDIFA
>ACM62745_1_F3H_Garcinia_mangostana
MAPTPTTLTALEGETILRASFVRDEDERPKVAYNQFSNDVPVISLEGIDEGGQKRAEICKKIVEACEEWGIFQVVDHGVDTKLVSEMTRLARAFFALPPEEKLRFDMSGGKKGGFIVSSHLQGEAVQDWREIVTYFSYPTRTRDYSRWPDKPDGWVDVTKDYGDQLMGLACKLLEVLSEAMGLEKEALTKACVDMDQKIVVNYYPKCPQPDLTLGLKRHTDPGTITLLLQDQVGGLQATRDNGETWITVQPIEGAFVVNLGDHGHFLSNGRFRNADHQAVVNSNCSRLSIATFQNPAPDAIVYPLKIREGEKSILEEPITFSEMYRRKMAKDLELARLKKLAKEQQLTDVEKAKLEAKPIEKILA
>AIB06738_1_F3H_Mangifera_indica
MAPATLTALAQEKTLNSKFVRDEDERPKVAYNEFSNEIPVISLAGIDEVDGRRAEICKKIVEACEEWGIFQVIDHGVDIKLISDMTALAREFFSLPPVEKLRFDMSGGKKGGFIVSSHLQGETVQDWREIVTYFSYPIKNRDYSRWPDKPEGWRDVTKEYSDKLMGLACKLLEVLSEAMGLDKEALTKACVDMDQKVVVNFYPTCPEPELTLGLKRHTDPGTITLLLQDQVGGLQATRDNGETWITVQPVDGAFVVNLGDHGHYLSNGRFKNADHQAVVNSNCSRLSIATFQNPAPEATVYPLKIREGEEAILEEPITFAEMYRRKMSKDLELARLKKLAKEQQLQESETAKLDAQPIEKILA
>ADO95201_1_F3H_Litchi_chinensis
MALATLTALAQEKTLNASFVRDEDERPKVAYNEFSNEIPVISLAGIDEVDGRRAEICQKIVEACEDWGIFQVIDHGVDTKLISDMTRLAREFFALPPEEKLRFDMSGGKKGGFIVSSHLQGEAVQDWREIVTYFSYPMRTRDYSRWPDKPQGWIDVTKEYSDKLMGLACKLLEVLSEAMGLEKEALTNACVDMDQKVVVNYYPKCPQSDLTLGLKRHTDPGTITLLLQDQVGGLQATRDNGKTWITVQPVDGAFVVNLGDHGHYLSNGRFKNADHQAVVNSNCSRLSIATFQNPAPEATVYPLKIREGEKPILEQPITFAEMYRRKMSKDLELARLKKLAKEQQQQDTEKSKLEAKPIEEILA
>ABO48521_1_F3H_Dimocarpus_longan
MAPATLTALAQEKTLNASFVRDEDERPKVAYNEFSKEIPVISLAGIDEVDGRRAEICKKIVEACEDWGVFQVIDHGVDTKLISDMTRLAREFFALPPEEKLRFDMSGGKKGGFIVSSHLQGEAVQDWREIVTYFSYPMRTRDYSRWPDKPEGWIDVTKEYSDKLMGLACKLLEVLSEAMGLEKEALTKACVDMDQKVVVNYYPKCPQPDLTLGLKRHTDPGTITLLLQDQVGGLQATRDNGKTWITVQPVDGAFVVNLGDHGHYLSNGRFKNADHQAVVDSNCSRLSIATFQNPAPEATVYPLKIREGEKPILEEPITFAEMYRRKMSKDLELARLKKLAKEQKLQLQDNEKSKLEAKPIEQILA
>AEO36935_1_F3H_Canarium_album
MAPPATLTTLAQQKTLEASFVRDEDERPKVAYNQFSNEIPVISLAGIDEVDGRRAEICKKIVEACEDWGIFQVIDHGVDANLISDMTRLAREFFALPPEEKLRFDMTGGKKGGFIVSSHLQGEAVQDWREIVTYFSYPLRSRDYSRWPDKPEGWIEVTKEYSDKLMGLACKLLEVLSEAMGLEKEALTKACVDMDQKVVVNYYPKCPQPDLTLGLKRHTDPGTITLLLQDQVGGLQATRDDGKTWITVQPVEEAFVVNLGDHGHHLSNGRFRNADHQAVVNSDCSRLSIATFQNPAPNATVYPLKIREGEKPVLEEPITFAEMYRRKMSRDLELARLKKLAKEKQLQDLEKAKLEGKPLEQILA
>ADC96713_1_F3H_Gossypium_hirsutum
MAPSTLTALAEEKTLQASFVRDEDERPKVAYNQFSNDIPVISLAGIDDVDGKRGEICKKIVEACEDWGVFQVVDHGVDTKLVSEMTRFAREFFALPAEEKLRFDMSGGKKGGFIVSSHLQGEAVQDWREIVTYFSYPLKSRDYSRWPDKPEGWIEVTKEYSEKLMGLACKLLEVLSEAMGLEKEALTKACVDMDQKVVVNFYPKCPQPDLTLGLKRHTDPGTITLLLQDQVGGLQATRDNGKTWITVQPVEGAFVVNLGDHGHYLSNGRFKNADHQAVVNSNCSRLSIATFQNPAPDATVYPLKIREGEKPILEEPITFAEMYRRKMSKDLELARLKKVAKEQQQLKEKEAENEKPKLEAKPLEEILA
>ABL86673_1_F3H_Gossypium_barbadense
MAPSTLTALAEEKTLQASFVRDEDERPKVAYNQFSNDIPVISLAGIDDVDGKRGEICKKIVEACEDWGVFQVVDHGVDTKLVSEMTRFAREFFALPAEEKLRFDMSGGKKGGFIVSSHLQGEAVQDWREIVTYFSYPLKSRDYSRWPDKPEGWIEVTKEYSEKLMGLACKLLEVLSEAMGLEKEALTKACVDMDQKVVVNFYPKCPQPDLTLGLKRHTDPGTITLLLQDQVGGLQATRDNGKTWITVQPVEGAFVVNLGDHGHYLSNGRFKNADHQAVVNSNCSRLSIATFQNPAPDATVYPLKIREGEKPILEEPITFAEMYRRKMSKDLELARLKKVAKEQQQLKEKEAENEKPKLEAKPLEEILA
>XP_007046698_1_F3H_Theobroma_cacao
MAPSTLTALAEEKTLQASFVRDEDERPKVAYNQFSNEIPVISLAGIDDVDGNRAEICKKIVEACEDWGVFQVIDHGVDTKLISEMTRLAREFFALPAEEKLRFDMSGGKKGGFIVSSHLQGEAVQDWREIVTYFSYPLKARDYSRWPDKPEGWVEVTKEYSDKLMGLACKLLEVLSEAMDLDKEALTKACVDMDQKVVVNFYPKCPQPDLTLGLKRHTDPGTITLLLQDQVGGLQATRDNGKTWITVQPVEGAFVVNLGDHGHFLSNGRFKNADHQAVVNSDCSRLSIATFQNPAPDATVYPLRIREGEQPILEEPITFAEMYRRKMSKDLELARLKKLAKEQQQVQEIEKTKLEAKPLEKILA
>F3H_Coffea_canephora
MAPSTLTALAEEKTLQSSFIRDEDERPKVAYNQFSNEIPIISLKGLDDTDGARPEICKKIVEACEDWGIFQVIDHGVDDKLISDMTRLAREFFALPPEEKLRFDMSGGKKGGFIVSSHLQGETVQDWREIVTYFSYPIRARDYSRWPDRPEAWRAVTEKYSEKLMELACKLLEVLSEAMGLEKEALTNACVDMDQKVVVNFYPKCPQPDLTLGLKRHTDPGTITLLLQDQVGGLQATRDGGKTWITVQPVEGAFVVNLGDHGHYLSNGRFKNADHQAVVNSNCSRLSIATFQNPAPEATVYPLKIREGEKAVLDAPMTFSEMYRKKMSKDLELARLKKLAKEQELQAVEKAKLEAKPIDEIFA*
>BAL43067_1_F3H_Ipomoea_coccinea
MTTLSTLTALAGETALRSSFVRDEDERPKVGYNEFSDEIPVISLKGIDDFLGRRVQICNDIVKACEDWGIFQVVDHGVDAELIGEMTRLSKDFFSLPPEEKLRFDMSGGKKGGFIVSSHLQGEAVKDWREIVTYFSYPIKARDYSRWPDKPEGWRAVTEKYSEKLMDLACKLLEVLSEAMGLENEALTKACVEMDQKLVVNFYPKCPQPDLTLGLKRHTDPGTITLLLQDQVGGLQATKDGGKTWITVQPVDGAFVVNLGDHGHFLSNGRFKNADHQAVVNSERSRVSIATFQNPAPEAKVYPLKVREGEKPILEEPITFAEMYRRKMSKDLELARMKKFSKEQKQQMIIKAAADTNLETKPIDQILA
>BAK78917_1_F3H_Ipomoea_quamoclit
MTTLSTLTALAGETALRSSFVRDEDERPKVGYNEFSDEIPVISLKGIDDVLGRRVQIRDEVVKACEDWGIFQVVDHGVDAGLIAEMTRLSKEFFSLPPEEKLRFDMSGGKKGGFIVSSHLQGEAVKDWREIVTYFSYPVRARDYSRWPDKPEGWRAVTERYSEKLMDLACKLLEVLSEAMGLEKEALTKACVEMDQKLVVNFYPKCPQPDLTLGLKRHTDPGTITLLLQDQVGGLQATKDGGKTWITVQPVDGAFVVNLGDHGHFLSNGRFKNADHQAVVNSERSRVSIATFQNPAPEAKVYPLTVREGEKPILEEPITFAEMYRRKMSKDLELARIKKFAKEQKQMIKAAAAADTNLETKPIDQILA
>AAB41102_1_F3H_Ipomoea_purpurea
MTTVSTLTALAGETALRSSFVRDEDERPKVGYNEFSDEIPVISLKGIDDVLGRRVQIRKEIVKACEDWGIFQVVDHGVDAGLIGEMTRLSKDFFSLPPEEKLRFDMSGGKKGGFIVSSHLQGEAVKDWREIVTYFSYPVRARDYSRWPDKPEGLRAVTEKYSEKLMDLACKLLEVLSEAMGLEKEALTKACVEMDQKLVVNFYPKCPQPDLTLGLKRHTDPGTITLLLQDQVGGLQATKDGGKTWITVQPVDGAFVVNLGDHGHFLSNGRFKNADHQAVVNSEHSRMSIATFQNPAPEAKVYPLKVREGEKAILEEPITFAEMYRRKMSKDLELARIKKFAKEQQMIKAAAAADTNLETKPIDQILA
>NP_001130275_1_F3H_Zea_mays
MAPVSISAVPFLPTAAEGETKLRASFVREEDERPKVPHDRFSDEVPVVSLEGIDGARRAEIRARVAAACEDWGIFQVVDHGVDAALVADMARLARDFFALPPEDKLRFDMSGGKKGGFIVSSHLQGEAVQDWREIVTYFSYPVKARDYSRWPDKPAAWRAVVERYSEQLMALACRLLGVLSEAMGLDTEALARACVDMDQKVVVNFYPRCPQPDLTLGLKRHTDPGTITLLLQDLVGGLQATRDGGRTWITVQPVEGAFVVNLGDHGHLLSNGRFKNADHQAVVNSECSRLSIATFQNPAPDATVYPLAVRDGEAPILDHPITFAEMYRRKMARDIELARLKKQVKADKSANKEFADSKPLDAILA
>ABR13013_1_F3H_Triticum_aestivum
MAPVSNETFLPTAAWGEATLRPSFVRDEDERPKVAHDRLSDAVPVISLDGIDGARRAEIRDRVAAACEGWGIFQVVDHGVDADLIADMTRLSREFFALPAEDKLRYDMSGGKKGGFIVSSHLQGEAVQDWREIVTYFSYPVKARDYGRWPEKPAGWRAVVERYSERLMGLSCKLLGVLSEAMGLESEALAKACVDMDQKVVVNFYPRCPQPDLTLGLKRHTDPGTITLLLQDLVGGLQATRDGGKTWITVQPISGAFVVNLGDHGHFMSNGRFKNADHQAVVNGESSRLSIATFQNPAPDARVWPLAVREGEEPILEEPITFAEMYRRKMERDLDLAKRKKQAKDQLMQQQLQLQQQQQAVAAAPMPTATKSLNEILA
>AAC49929_1_F3H_Petunia_x_hybrida
MAPSTLTALAEEKTLQTSFIRDEDERPKVAYNQFSNEIPIISLEGIDDETGKRAEICDKIVKACEDWGVFQVVDHGVDAELISQMTTFAKEFFALPPEEKLRFDMSGGKKGGFIVSSHLQGEVVQDWREIVTYFSYPTRARDYSRWPDKPEGWIAVTQKYSEKLMELACKLLDVLSEAMGLEKEALTKACVDMDQKVVVNFYPKCPEPDLTLGLKRHTDPGTITLLLQDQVGGLQATKDNGKTWITVQPVEGAFVVNLGDHGHFLSNGRFKNADHQAVVNSNSSRLSIATFQNPAPEAIVYPLKIREGEKSIMDEPITFAEMYRRKMSKDLELARLKKQAKEQQLQAEVAAEKAKLESKPIEEILA
>Solyc02g083860_F3H_Solanum_lycopersicum
MAPSTLTALANEKTLETSFIRDEEERPKVAYNKFSDEIPVISLQGIDDVNGRRSEICERIVNACEDWGVFQVIDHGVDAQLISQMTKLAKEFFELPPEEKLRFDMSGGKKGGFIVSSHLQGEVVQDWREIVTYFSYPIRARDYSRWPDKPQGWIGVTEQYSEKLMDLACKLLEVLSEAMGLEKEALTKACVDMDQKVVVNFYPKCPEPDLTLGLKRHTDPGTITLLLQDQVGGLQATKDNGKTWITVQPVEGAFVVNLGDHGHYLSNGRFKNADHQAVVNSNSSRLSIATFQNPAPDAKVYPLKIREGEKSIMDEPITFAEMYRRKMSKDLELARLKKLAKEEKIQTEEAKLESKPIEEILA*
>AFI71897_1_F3H_Paeonia_lactiflora
MAPTATTLTALAGEKTLQSSFVRDEDERPKVAYNQFSNEIPIISLAGIDDDGQRSEICRKIVDACEDWGIFQVIDHGVDANLISDMNRLAREFFALPPEDKLRFDMSGGKKGGFIVSSHLQGEAVRDWREIVTYFSYPIRNRDYSRWPDKPGGWKRVTEEYSEKLMGLACKLLEVLSEAMGLEKEALTNACVDMDQKVVVNYYPKCPQPDLTLGLKRHTDPGTITLLLQDQVGGLQATRDGGKTWITVQPVEGAFVVNLGDHGHYLSNGRFKNADHQAVVNSNYSRLSIATFQNPAPEAIVYPLKIRDGEKSVLEKPITFTEMYRTKMSKDIELARLKKLAKEQMQDHLEKTQLESKPLEQILA
>AEN71544_1_F3H_Paeonia_suffruticosa
MAPTATTLTALAGEKTLQSSFVRDEDERPKVAYNQFSNEIPIISLAGIDDDGQRSEICRKIVGACEDWGIFQVVDHGVDANLISDMNRLAREFFALPPDDKLRFDMSGGKKGGFIVSSHLQGEAVRDWREIVTYFSYPIRNRDYSRWPDKPEGWKRVTEEYSEKLMGLACKLLEVLSEAMGLEKEALTKACVDMDQKVVVNYYPKCPQPDLTLGLKRHTDPGTITLLLQDQVGGLQATRDGGKTWITVQPVEGAFVVNLGDHGHYLSNGRFKNADHQAVVNSNYSRLSIATFQNPAPEAIVYPLKIRDGEKPVLEKPITFTEMYRTKMSKDIELARLKKQQMQDHLEKTQLESKPLDQILA
>AFN70721_1_F3H_Nekemias_grossedentata
MAPTTLTALAGEKTLQSSFVRDEDERPKVAYNEFSNEIPIISLEGIDEVGGRRDEICRKIVEACEDWGIFQVVNHGVDSNLISEMTRLAREFFALPPEEKLRFDMSGGKKGGFIVSSHLQGEAVQDWREIVTYFSYPLRTRDYSRWPDKPEGWKSVTQEYSEKLMGLACKLLEVLSEAMDLEKEALTKACVDMDQKVVVNFYPQCPQPGLTLGLKRHTDPGTITLLLQDQVGGLQATRDGGKTWITVQPVEGAFVVNLGDHGHYLSNGRFKNADHQAVVNSNYSRLSIATFQNPAPEATVYPLKIREGEKAVLEEPITFAEMYRRKMSKDLELARLKKLAKEQQLQDLEKAKLESKPIDEIFA
>AGS57503_1_F3H_Vitis_rotundifolia
MAPTTLTALAGEKTLQSSFVRDEDERPKVAYNDFSNEIPVISLTKESMKLAAVVDEICRKIVEACEDWGIFQVVNHGVDSNLISEMTRLAREFFALPPEEKLRFDMSGGKKGGFIVSSHLQGEAVQDWREIVTYFSYPLRTRDYSRWPDKPEGWRSVTQEYSEKLMGLACKLLEVLSEAMDLDKDALTNACVDMDQKVVVNFYPQCPQPDLTLGLKRHTDPGTITLLLQDQVGGLQATRDGGKTWITVQPVEGAFVVNLGDHGHYLSNGRFKNADHQAVVNSNHSRLSIATFQNPAPEATVYPLKIREGEKAVLEGPITFAEMYRRKMSKDLELARLKKLAKELQLQDVEKAKLESKPIDQILA
>CAA53579_1_F3H_Vitis_vinifera
MAPTTLTALAGEKTLQSSFVRDEDERPKVAYNDFSNEIPVISLTKESMKLAAVVDEICRKIVEACEDWGIFQVVNHGVDSNLISEMTRLAREFFALPPEENVRFDMSGGKKGGFIVSSHLQGEAVQDWREIVTYFSYPLRTRDYSRWPDKPEGWRSVTQEYSEKLMGLACKLLEVLSEAMDLDKDALTNACVDMDQKVVVNFYPQCPQPDLTLGLKRHTDPGTITLLLQDQVGGLQATRDGGKTWITVQPVEGAFVVNLGDHGHYLSNGRFKNADHQAVVNSNHSRLSIATFQNPAPEATVYPLKIREGEKAVLEGPITFAEMYRRKMSKDLELARLKKLAKEQQLQDVEKAKLESKPIDQILA
>NP_001236797_1_F3H_Glycine_max
MAPTAKTLTYLAQEKTLESSFVRDEEERPKVAYNEFSDEIPVISLAGIDEVDGRRREICEKIVEACENWGIFQVVDHGVDQQLVAEMTRLAKEFFALPPDEKLRFDMSGAKKGGFIVSSHLQGESVQDWREIVTYFSYPKRERDYSRWPDTPEGWRSVTEEYSDKVMGLACKLMEVLSEAMGLEKEGLSKACVDMDQKVVVNYYPKCPQPDLTLGLKRHTDPGTITLLLQDQVGGLQATRDNGKTWITVQPVEAAFVVNLGDHAHYLSNGRFKNADHQAVVNSNHSRLSIATFQNPAPNATVYPLKIREGEKPVMEEPITFAEMYRRKMSKDIEIARMKKLAKEKHLQDLENEKHLQELDQKAKLEAKPLKEILA
>AAT94365_1_F3H_Glycine_max
MAPTAKTLTYLAQEKTLESSFVRDEEERPKVAYNEFSDEIPVISLAGIDEVDGRRREICEKIVEACENWGIFQVVDHGVDQQLVAEMTRLAKEFFALPPDEKLRFDMSGAKKGGFIVSSHLQGESVQDWREIVTYFSYPKRERDYSRWPDTPEGWRSVTEEYSDKVMGLACKLMEVLSEAMGLEKEGLSKACVDMDQKVVVNYYPKCPQPDLTLGLKRHTDPGTITLLLQDQVGGLQATRDNGKTWITVQPVEAAFVVNLGDHAHYLSNGRFKNADHQAVVNSNHSRLSIATFQNPAPNATVYPLKIREGEKPVMEEPITFAEMYRRKMSKDIEIARMKKLAKEKHLQDLENEKHLQELDQKAKLEAKPLKEILA
>ACR15123_1_F3H_Medicago_truncatula
MAPAQTLTYLAQEKTLESSFVREEDERPKVAYNNFSNEIPIISLDGIDDAGGRRAEICNKIVEACENWGIFQVVDHGVDSKLISEMTRFAKGFFDLPPEEKLRFDMSGGKKGGFIVSSHLQGEAVKDWRELVTYFSYPIRQRDYSRWPDKPEGWKEVTEQYSEKLMNLACKLLEVLSEAMGLEKDALTKACVDMDQKVVINYYPKCPQPDLTLGLKRHTDPGTITLLLQDQVGGLQATKDNGKTWITVQPVEGAFVVNLGDHGHYLSNGRFKNADHQAVVNSNYSRLSIATFQNPAPDATVYPLKIRDGEKSVMEEPITFAEMYRRKMSKDLEIARMKKLAKEEKELRDLEKAKIEAKPLNEILA
>AEF14415_1_F3H_Onobrychis_viciifolia
MAPAARTLTHLAKEKTLESSFVRDEDERPKVAYNNFSTEIPVISLTGIDEVDGRRAEICKKIVEACENWGIFQVIDHGIDTNLISDMTRLAKLFFDLPPEEKLRFDMSGGKKGGFIVSSHLQGEAVKDWREIVTYFSYPIRARDYSRWPDKPEGWKEVTEEYSEKLMGLACKLLEVLSEAMGLEKEALTKACVDMDQKVVINYYPKCPEPDLTLGLKRHTDPGTITLLLQDQVGGLQATKDNGKTWITVQPIEGAFVVNLGDHGHFLSNGRFKNADHQAVVNSNYSRLSIATFQNPAPDATVYPLKVREGEKSVMEEPITFAEMYRRKMSKDLEIARMKKIAKEKELRDLEKAKLEAKPLNQILA
>AEG64806_1_F3H_Carthamus_tinctorius
MAPISSLKWDQGSAVENKYVRDEDERPKVPYDQFSNDIPVISLEGIDDADGAGSRRGEICAKIVKACEDWGIFQAVDHGVDTKLMSEMTRLAREFFQLPREEKLRFDMTGGKKGGYIVSSHLEGEPVEDWRELAIFFSYPINSRDYSRWPDKPKEWRAVTAEYSETLMGLACKLLEVLSEAMGLEKEALTKACVNMDQKMVVNYYPKCPHPDLTLGLKRHTDAGTITLLLQDQVGGLQATRDGGESWITVQPIEGAFVVNLGDHGHYLSNGRFKNADHQARVNSNTNRLSIATFQNPAPDAIVYPLKVNEGDRSIMEKPITSTEMYERKMSKDLELARLKKLAKEKQQNLEKEKSIEKISA
>AAC15414_1_F3H_Nicotiana_tabacum
MDDNSLHENRFVRDEDERPKVPYNKFSSEIPVISLKGIDDVEESSGGIKSRRAEICEKIIKACEDWGIFQVVDHGVDTKMLSEMTRLAREFFEMPAEEKLRFDMTGGKKGGFIVSSHLQGEAVQDWREIVTYFSYPIKARDYSRWPDKPKEWRAVTEKYSEDLMGLGCKLLEVLSEAMGLEKEALKDACVDMDQKVVLNSYPKCPQPDLTLGLKRHTDPGTITLLLQDQVGGLQATRDGGKTWITVEPIEGAFVVNLGDHGHYLSNGRFKNADHQAVVNSNTSRLSIATFQNPAPNAIVYPLIVNEGEKSIMEEAITFMDMYKKKMSTDLELARLKKLAKAKQQDLEKAKPIESILAKRLADFSLCHPVSVCSCQILLVEINLAIVCRNIVAYNPDFEKRILEAAANSNGTYILEMDDNSLHENRFVRDEDERPKVPYNKFSSEIPVISLKGIDDVEESSGGIKSRRAEICEKIIACEDWGIFQVVDHGVDTKMLSEMTRLAREFFEMSAEEKLRFDMTGGKKGGFIVSSHLQGEAVQDWREIVTYFSYPIKARDYSRWPDKPKEWRAVTEKYSEDLMGLGCKLLEMLSEAMGLEKEALKDACVDMDQKVVLNSYPKCPQP
>AAB97310_1_F3H_Chrysanthemum_x_morifolium
MDDNSLHENRFVRDEDERPKVPYNKFSSEIPVISLKGIDDVEESSGGIKSRRAEICEKIIKACEDWGIFQVVDHGVDTKMLSEMTRLAREFFEMPAEEKLRFDMTGGKKGGFIVSSHLQGEAVQDWREIVTYFSYPIKARDYSRWPDKPKEWRAVTEKYSEDLMGLGCKLLEVLSEAMGLEKEALKDACVDMDQKVVLNYYPKCPQPDLTLGLKRHTDPGTITLLLQDQVGGLQATRDGGKTWITVEPIEGAFVVNLGDHGHYLSNGRFKNADHQAVVNSNTSRLSIATFQNPAPNAIVYPLIVNEGEKSIMEEAITFMDMYKKKMSTDLELARLKKLAKAKQQDLEKAKPIESILA
>ACB56921_1_F3H_Pilosella_officinarum
MAPASMKWDENSLLEKGFLRDEDERPKVPYNQFSNEIPVISLEGIDDVEGSGGGRSRRAEICEKIVKAFEDWGIFQVVDHGVDAKLLSEMKRLAREFFLMPEEEKLKFDMAGGKKGGFLVSSHLKGETVQNWREFVTYFSYPIKARDYSRWPNKPNEWRSVTEEYSEKSMGLACKLLEVLSEAMGLEKEALTKACVDMDQKVVVNYYPKCPQPDLTLGLKRHTDPGTITLVLQDLVGGLQATRDGGKSWITVEPIEGAFVVNLGDHGHYLSNGRFKNADHQAVVNSSTSRLSIATFQNPAPEAIVYPLKINEGEKSIMEEAMTFMDMYKKKMSGDLELARLKKLAKDKKDNLEKVKPTKNIFV
>F3H_Lactuca_sativa
MAPASMEWNENSLHEKGFIRDEDERPKVPHNKFSDEIPVISLEGIDDLEGSDGGVKSRRAEICEKIVKACEDWGIFQVVDHGIDAKLLSEMTRLAREFFQLPAEEKLRFDMTGGKKGGFIVSSHLQGETVRDWREIVTYFSYPIKARDYSRWPDKPEEWRPVTKEYSEVLMGLACKLLEILSEAMGLEKEALTKACVDMDQKVVVNYYPKCPQPDLTLGLKRHTDPGTITLLLQDQVGGLQATRDGGKSWITVQPVEGAFVVNLGDHGHYLSNGRFKNADHRAVVNSTTSRLSIATFQNPAPEATVYPLKINEGEKSIMEEPITFVDMYKKKMSGDLELARLKKLAKEKQENLEKMKSDKNILV*
>AAU93347_1_F3H_Ginkgo_biloba
MAPVQSVSAAPVPKFLPTENEAKVLQSIFVRDEDERPKVAYNEFSKEIPIISLAGMEGEERGRVREEVRAACEEWGIFQVLHHGVPSDLVHRMSQLSRSFFALPSHEKLKFDMTGGKRGGFVVSSHLQGESVLDWREIFTYFSYPLRSRDYSRWPQNPDGWREVVEEYSQELMKLACKLLEIISESLGLEPQAVTKACLDMDQKVVINFYPKCPQPDMTLGLKRHTDPGTITLLLQDQVGGLQATKDGLNWITVEPVEGAFVVNLGDHMHYLSNGKYKNADHQAVVNADTSRLSIATFQNPAQEAIVYPLEGVVKAEDKCVMEEPITFAQMYSHKMNRDLELARQKKLAKLQQDESK
>CM035140_g371_F3H_Panax_ginseng
MALSTLSALAHEKTLNSKFVRDEDERPKVAYNQFSDVIPVISLAGIDDSAGRRSEICRKIVEACEDWGIFQVVDHGVDTTLVSEMSRLAREFFALPAEEKLRFDMTGGKKGGFIVSSHLQGEVVQDWREIVTYFSYPIRARDYSRWPDKPEGWMAATEVYSEKLMGLACKLLEVLSEAMGLEKEALTKACVDMDQKVVVNYYPKCPQPELTLGLKRHTDPGTITLLLQDQVGGLQATRDGGKTWITVQPVEGAFVVNLGDHGHYLSNGRFKNADHQAVVNSNYSRLSIATFQNPAPDATVYPLKIREGEKSVIEEPITFAEMYKRKMRKDLELAKIKKLAKLQQDQELEMKSKGPREIFA*
>CM035137_g85_F3H_Panax_ginseng
MSRLAREFFALPAEEKLRFDMTGGKKGGFIVSSHLHGEVVQDWREIVTYFSYPIRVRDYSRRPDKPEGWMAATEVYSEKLMGLACKLLEGLSEAMGLEKEALTKACVDMDQKVVVNYYPKCPQPELTLGLKRHTDPGTITLLLQDQVGGLQATRDGGKTWITVQPVEGAFVVNLGDHGHYLSNGRFKNADHQAVVNSNYNRLSIVTFQNPAPDATVYPLKIREGEKWVIEERITFAEMYKRKMSKDLELARIKKLAKLQQDQELEMKSQGPQEIFA*
>AAX21538_1_FNS1_Conium_maculatum
MAPTTITALAQEKTLNLAFVRDEDERPKVAYNEFSNEIPIISLAGLENDSDGRRPEICRKIVEAFENWGIFQVADHGIDSALISEMSRLSREFFALPAEEKLRYDTTGGKRGGFTISTHLQGDDVRDWREFVTYFSYPIDARDCSRWPDKPEGWRSITEVYSERLMVLGAKLLEVLSEAMGLEKEALTKACVNMEQKVLINYYPTCPEPDLTLGVRRHTDPGTITVLLQDMVGGLQATRDGGKTWITVQPVEGAFVVNLGDHGHYLSNGRFKNADHQAVVNSSSSRLSIATFQNPAQNAIVYPLKIREGEKAILDEAITYAEMYKKNMTKHIEVATLKKLAKEKRLQDEKANMEKKSKSAHGISA
>ABG78790_1_FNS1_Cuminum_cyminum
MAPTTITALAQEKTLNSDFVRDEDERPKVAYNQFSTEIPIISLAGIDDDSKGRRPEVCRKIVEAFEDWGIFQVVDHGVDSALISEMSRLSREFFALPAEEKLRYDTTGGKRGGFTISTHQQGDDVRDWREFVTYFSYPVDARDYSRWPEKPEGWRSVTEVYSEKLMVLGAKLLEVLSEAMGLDKGALTKACVNMEQKVLINYYPTCPEPDLTLGVRRHTDPGTITILLQDMVGGLQATRDGGKTWITVQPVEGVFVVNLGDHGHYLSNGRFKNADHQAVVNSTSSRLSIATFQNPAQNAIVYPLKIREGEKPILEEAITYAEMYKKNMTKHIEVATQKKLAKEKRLQEEKAKLETKTKSADGILA
>DCAR_009489_FNS1_Daucus_carota
MAPTTITALAKEKTLNSDFVRDEDERPKVAYNQFSTEIPIISLAGIDDDSNGRRPEVCRKIVEAFEDWGIFQVVDHGIDSGLIAEMSRLSREFFALPAEEKLRYDTTGGKRGGFTISTHLQGDDVKDWREFVVYFSYPVDARDYSRWPDKPEGWRSVTEVYSEKLMALGAKLLEVLSEAMGLEKEALTEACVNMEQKVLINYYPTCPQPDLTLGVRRHTDPGTITILLQDMVGGLQATRDGGKTWITVQPVEGAFVVNLGDHGHYLSNGRFKNADHQAVVNSTSSRLSIATFQNPAQNAIVYPLKIREGEKPILEEAMTYAEMYKKNMTKHIEVATQKKLAKEKRLQNEKAKLETKF*
>AAX21536_1_FNS1_Daucus_carota_subsp__sativus
MAPTTITALAKEKTLNSDFVRDEDERPKVAYNQFSTEIPIISLAGIDDDSNGRRPEVCRKIVEAFEDWGIFQVVDHGIDSGLIAEMSRLSREFFALPAEEKLRYDTTGGKRGGFTISTHLQGDDVKDWREFVVYFSYPVDARDYSRCPDKPEGWRSVTEVYSEKLMALGAKLLEVLSEAMGLEKEALTEACVNMEQKVLINYYPTCPQPDLTLGVRRHTDPGTITILLQDMVGGLQATRDGGKTWITVQPVEGAFVVNLGDHGHYLSNGRFKNADHQAVVNSTSSRLSIATFQNPAQNAIVYPLKIREGEKPILEEAMTYAEMYKKNMTKHIEVATQKKLAKEKRLQNEKAKLETKF
>CM020901_g36861_FNS1_Apium_graveolens
MAPTTITALSQEKTLNLDFVRDEDERPKVAYNQFSNEIPIISLAGLDDDSNGRRAEICRKIVEAFEEWGIFQVVDHGIDSGLISEMSRLSREFFALPAEEKLVYDTTGGKKGGFTISTHLQGDDVRDWREFVTYFSYPISARDYSRWPKKPEGWRSTTEVYSEKLMVLGAKLLEVLSEAMGLEKEALTKACVEMEQKVLINYYPTCPEPDLTLGVRRHTDPGTITILLQDMVGGLQATRDGGKTWITVQPVEGAFVVNLGDHGHYLSNGRFRNADHQAVVNSTSTRLSIATFQNPAQNAIVYPLKIREGEKAILDEAITYAEMYKKNMTKHIAVATQKKLAKEKRLQDEKAKMKI*
>AAX21537_1_FNS1_Apium_graveolens
MAPSTITALSQEKTLNLDFVRDEDERPKVAYNQFSNEVPIISLAGLDDDSNGRRAEICRKIVEAFEEWGIFQVVDHGIDSGLISEMSRLSREFFALPAEEKLVYDTTGEKKGGFTISTHLQGDDVRDWREFVTYFSYPISARDYSRWPKKPEGWRSTTEVYSEKLMVLGAKLLEVLSEAMGLEKEALTKACVEMEQKVLINYYPTCPEPDLTLGVRRHTDPGTITILLQDMVGGLQATRDGGKTWITVQPVEGAFVVNLGDHGHYLSNGRFRNADHQAVVNSTSTRLSIATFQNPAQNAIVYPLKIREGEKAILDEAITYAEMYKKNMTKHIAVATQKKLAKEKRLQDEKAKMKI
>ABG78793_1_FNS1_Angelica_archangelica
MAPTTITALAQEKTLNLAFVRDEDERPKVAYNQFSNEIPIISLAGMDDDTGRRPQICRKIVEAFEDWGIFQVVDHGIDGTLISEMTRLSREFFALPAEEKLRYDTTGGKRGGFTISTHLQGDDVKDWREFVTYFSYPIDDRDYSRWPDKPQGWRSTTEVYSEKLMVLGAKLLEVLSEAMGLEKEALTKACVNMEQKVLINYYPTCPEPDLTLGVRRHTDPGTITILLQDMVGGLQATRDGGKTWITVQPVEGAFVVNLGDHGHYLSNGRFKNADHQAVVNSTSSRLSIATFQNPAQNAIVYPLRIREGEKAVLDEAITYAEMYKKNMTKHIEVATLKKLAKEKRLQEEKAKLETESKSADGISA
>ABG78791_1_FNS1_Aethusa_cynapium
MAPTTITALSQEKSLNLDFVRDEDERPKVAYNQFSNEIPIISLAGMDDDSNGRRPEICRKIVEAFEDWGIFQVVDHGIDKGLISQMSRLSREFFALPAEEKLRYDTTGGKRGGFTISTHLQGDDVKDWREFVTYFSYPIEDRDYSRWPEKPEGWRSTTEVYSEKLMVLGAKLLEVLSEAMGLEKEALTKACVNMEQKVLINYYPTCPEPDLTLGVRRHTDPGTITILLQDMVGGLQATRDGGKTWITVQPVEGAFVVNLGDHGHYLSNGRFKNADHQAVVNSTSSRLSIATFQNPAQNAIVYPLKIREGEKAILDEAITYAEMYKKNMTKHIEVAALKKLAKEKRLQDEKAKLEM
>AAP57393_1_FNS1_Petroselinum_crispum
MAPTTITALAKEKTLNLDFVRDEDERPKVAYNQFSNEIPIISLAGLDDDSDGRRPEICRKIVKACEDWGIFQVVDHGIDSGLISEMTRLSREFFALPAEEKLEYDTTGGKRGGFTISTVLQGDDAMDWREFVTYFSYPINARDYSRWPKKPEGWRSTTEVYSEKLMVLGAKLLEVLSEAMGLEKGDLTKACVDMEQKVLINYYPTCPQPDLTLGVRRHTDPGTITILLQDMVGGLQATRDGGKTWITVQPVEGAFVVNLGDHGHYLSNGRFRNADHQAVVNSTSSRLSIATFQNPAQNAIVYPLKIREGEKAILDEAITYAEMYKKCMTKHIEVATRKKLAKEKRLQDEKAKLEMKSKSADENLA
>CM020904_g37715_FNS1_Apium_graveolens
MAPTTISALSKEKTLKSDFVRDEDERPKVAYNQFSNEIPVISLAGLNLDGRRTEICSKIVEACEGWGIFQVVDHGLDHGLISEMTRLSREFFALPEEEKLRYDTTGGKKGGFTISTPIEGDSIMDWREFVTYLTYPINSRDYSRWPDKPEGWRSITEVYGEKLMVLGAKILEVLSEAMGLEKEAIAKACVDMKQKMIVNYYPTCPEPDLTLGCRRHTDPGAITILLQDQVGGLQATRDGGKTWITVHPVEGAFVVNLGDYGHYLSNGRFKTADHQVVVNSTSTRVSIATFQYPDPNAIVFPLTIREGEKAILDEAITFGEMFKRILDAHIEGNLQKKLAKEKRLQGEKANLDMQSKTAPKISA*
>DCAR_009487_FNS1_Daucus_carota
MAPITISALPQEKTLHPDFVRDEDERPKVAYNQFSNEIPVISLAGINDDLNGRRPEVCRKIVEAFEDWGIFQVVDHGIDSTLISEMYRLSREFFALPAEEKLRYDPTGGKKGGYIVSTHLKGDSAMDWREFIVCLTYPISGRDYSRWPDKPERWRSITEDYSEKLQVLGAKLLEVLSEAMGLEKEAIAEACVNMEQKMIINYYPPCPEPDLTLGCRRHTDPGSITLLLQDQVGGLQATRDGGKTWITVKPVEGAFVVNLGDYGHYLSNGRFKSADHQAVVNSTYTRMSIATLQYPAPDAIVYPLKIREGEKPIVDEAITFAEMYKRNMSKPGEEAALRKLAKEKRLQEEKAKLEMKP*
>DCAR_009488_FNS1_Daucus_carota
MAPITISALSKEKTLNPDFVRDEDERPKVAYNQFSNEIPVISLAGIDDDSVDTRSEVCRKIVEAFEDWGIFQAVDHGIDTTLISEMYRLSREFFALPAEEKLRYDTTGGKRGGFTVSTHLKGDSAMDWREFVTYFTYPISDRDYSRWPDKPEGWRSITEEYSEKLQELGIKLLEVLSEAMGLEKEAIAKACVDMEQKVLINYYPTCPQPDLTLGVRRHTDPGAITLLLQDQVGGLQATRDGGKTWITVKPVEGALVVNLGDYGHYLSNGRFKNADHQAVVNSTYTRMSIATFQYPSPDAIVYPLKIREGEKPIVDEAITFAEMYRRIMSKPGEEAALKKVAKEKHLQEEKAKLEMKPKTAA*
>AAP57394_1_F3H_Petroselinum_crispum
MAPSTLTALAQEKTLNSKFVRDEDERPKIAYNKFSDEIPVISLAGIDDDSVDKRSQICRKIVEACEDWGIFQVVDHGIDIDLISEMTRLARQFFALPAEEKLRFDMTGGKKGGFIVSSHLQGEAVQDWREIVTYFSYPIQARDYSRWPDKPEGWRSITEMYSDELMALACKLLEVLSEAMGLEKEGLTKACVDMDQKVIVNYYPKCPQPNLTLGLKRHTDPGTITLLLQDQVGGLQATRDGGKTWITVQPVEGAFVVNLGDHGHYLSNGRFKNADHQAVVNSNSSRMSIATFQNPAPNATVYPLKIREGEKAVMEEPITFAEMYKRKMSRDIEMATLKKLAKEKVLQDQEVEKAKLQMTPKSADEIFA
>AAX21539_1_F3H_Ammi_majus
MAPTTLTALAQEKTLNSKFVRDEDERPKIAYNQFSDEIPVISLAGIDDDSDDKRSQICRKIVEACEGWGIFQVVDHGIDTDLISEMTRLAREFFALPAEEKLRFDMTGGKKGGFIVSSHLQGEAVQDWREIVTYFSYPVPARDYSRWPDKPEGWRSVTEVYSDKLMGLACKLLEVLSEAMGLEKEALTKACVDMDQKVIVNYYPKCPQPDLTLGLKRHTDPGTITLLLQDQVGGLQATRDGGKTWITVQPVEGAFVVNLGDHGHYLSNGRFKNADHQAVVNSNSSRMSIATFQNPAPNATVYPLKIREGEKAVMEEPITFAEMYKRKMSKDIEMAKLKKLAKEKLLQEQEAEKAKLQMTPKSADEIFA
>AAX21535_1_F3H_Pimpinella_anisum
MAPSTLTALAQEKTLNSKFVRDEDERPKIAYNQFSDEIPVISLAGIDDDKRSQICRKIVEACEGWGIFQVVDHGIDTDLISEMTRLAREFFALPAEEKLRFDMTGGKKGGFIVSSHLQGEAVQDWREIVTYFSYPVPARDYSRWPDKPEGWRSVTEVYSDKLMGLACKLLEVLSEAMGLEKEALTKACVDMDQKVIVNYYPKCPQPDLTLGLKRHTDPGTITLLLQDQVGGLQATRDGGKTWITVQPVEGAFVVNLGDHGHYLSNGRFKNADHQAVVNSNSSRMSIATFQNPAPNATVYPLTIREGEKAVMEEPITFAEMYKRKMSKDIEMAKLKKLAKEKVLQEQEAEKAKLQMTPKSADEIFA
>CM020901_g36676_F3H_Apium_graveolens
MAPSTLTALAQEKTLNSKFVRDEDERPKIAYNQFSDEIPVISLAGIDDDCGDKRSEICRKIVEACEDWGIFQVVDHGVDSGLISEMTSLARDFFALPAEEKLRFDMTGGKKGGFIVSSHLQGEAVQDWREIVTYFSYPIQARDYSRWPDKPEAWRSITEVYSEKLMALGCKLLEVLSEAMGLEKEALTKACVDMDQKVIVNYYPKCPQPDLTLGLKRHTDPGTLTLLLQDQVGGLQATRDGGKTWITVQPVEGAFVVNLGDHGHYLSNGRFKNADHQAVVNSNSSRMSIATFQNPAPNATVYPLKIREGEKAIIKEPITFTEMYKRKMSKDLEVAKLKKLAKEKLLQDQDMKKAKLQMTPKSAHEIFA*
>AAX21540_1_F3H_Anethum_graveolens
MAPSTLTALAQEKTLNSKFVRDEDERPKIAYNQFSDEIPVISLAGIDSDDKRSEICRKIVEACEDWGIFQVVDHGVDSDLISEMTRLAREFFALPAEEKLRFDMSGGKKGGFIVSSHLQGEAVQDWREIVTYFSYPIQARDYSRWPDKPEGWRSITEVYSEKLMALACKLLEVLSEAMGLEKETITKACVDMDQKVIVNYYPKCPQPDLTLGLKRHTDPGTITLLLQDQVGGLQATRDGGKTWITVQPVEGAFVVNLGDHGHYLSNGRFKNADHQAVVNSNSSRMSIATFQNPAPNATVYPLKIREGEKAVMEEPITFAEMYKRKMSKDIELAKLKKLAKDKLLQEQDADKAKLQTTPKTADEIFA
>ABG78792_1_F3H_Aethusa_cynapium
MAPTTLTALAQEKTLNSKFVRDEDERPKVAYNQFSNEIPVISLAGIDDDSGDKRSQICRKIVEACEDWGIFQVVDHGIDSHLISEMTRLAREFFALPAEEKLRFDMTGGKKGGFIVSSHLQGEAVQDWREIVTFFSYPVPARDYSRWPDKPEGWRSVTEVYSEKLMALGCKLLEVLSEAMGLEKETITKACVDMDQKVIVNYYPKCPQPDLTLGLKRHTDPGTITLLLQDQVGGLQATRDGGKTWITVQPVEGAFVVNLGDHGHYLSNGRFKNADHQAVVNSDSSRMSIATFQNPAPNATVYPLKIREGEKSVMEEAITFAEMYRRKMSKDIEVAKLKKLAKEKLLQDQDTEKAKLQTKPKSADEIFA
>DCAR_009483_F3H_Daucus_carota
MAPSTLTALAQEKTLNSRFIRDEDERPKVAYNQFSDEIPVISLAGIDDDARRSEICRKIVEACEDWGIFQVVDHGVDTALIAEMTRLAREFFALPAEEKLRFDMTGGKKGGFIVSSHLQGEAVQDWREIVTYFSYPIRARDYSRWPDKPEGWRSTTGEYSEKLMGLGCKLLEVLSEAMGLDKEAITKACVDMDQKVVVNYYPKCPQPDLTLGLKRHTDPGTITLLLQDQVGGLQATRDGGKTWITVQPVEGAFVVNLGDHGHYLSNGRFKNADHQAVVNSNYSRLSIATFQNPAPNATVYPLKIREGEKAVMEEPITFAEMYRRKMSKDIEVANLKKLAKEKLLQDQEWDKAKLQMKPKSADEIFA*
>CM025783_g266_F3H_Centella_asiatica
MAPSTLTDLVEEKTLQSKFVRDEDERPKVAYNQFSDEIPVISLAGIDDYDGQRSEICRKIVEACEDWGIFQVVDHGVDAGLISDMTRLARKFFTLPAEEKLRFDMTGGKKGGFIVSSHLQGEAVQDWREIVTYFSYPIRGRDYSRWPDKPEGWRATTELYSEKLMGLGCKLLEVLSEAMGLEKEALTKACVDMDQKVVVNYYPKCPQPDMTLGLKRHTDPGTITLLLQDEVGGLQATRDDGKTWITVQPVKGAFVVNLGDHGHYLSNGRFKNADHQAVVNSSYSRLSIATFQNPAPEATVYPLKIREGEKSVMEEAITFSEMYKRKMSKDLELARLKKLAKEKLLEDQQLEKAKLEMKTKSSEQIFA*
>NP_190692_1_F3H_Arabidopsis_thaliana
MAPGTLTELAGESKLNSKFVRDEDERPKVAYNVFSDEIPVISLAGIDDVDGKRGEICRQIVEACENWGIFQVVDHGVDTNLVADMTRLARDFFALPPEDKLRFDMSGGKKGGFIVSSHLQGEAVQDWREIVTYFSYPVRNRDYSRWPDKPEGWVKVTEEYSERLMSLACKLLEVLSEAMGLEKESLTNACVDMDQKIVVNYYPKCPQPDLTLGLKRHTDPGTITLLLQDQVGGLQATRDNGKTWITVQPVEGAFVVNLGDHGHFLSNGRFKNADHQAVVNSNSSRLSIATFQNPAPDATVYPLKVREGEKAILEEPITFAEMYKRKMGRDLELARLKKLAKEERDHKEVDKPVDQIFA
>NP_922524_Oryza_sativa_OsFNSI
MAAEAEQQHQLLSTAVHDTMPGKYVRPESQRPRLDLVVSDARIPVVDLASPDRAAVVSAVGDACRTHGFF
QVVNHGIDAALIASVMEVGREFFRLPAEEKAKLYSDDPAKKIRLSTSFNVRKETVHNWRDYLRLHCYPLH
QFVPDWPSNPPSFKEIIGTYCTEVRELGFRLYEAISESLGLEGGYMRETLGEQEQHMAVNYYPQCPEPEL
TYGLPAHTDPNALTILLMDDQVAGLQVLNDGKWIAVNPQPGALVINIGDQLQALSNGKYRSVWHRAVVNS
DRERMSVASFLCPCNSVELGPAKKLITDDSPAVYRNYTYDEYYKKFWSRNLDQEHCLELFRT
>AIK02205_Plagiochasma_appendiculatum_PaFNSI
MAPPAVAEFPNDTKPVVAASVMKLANELTVLPEKFVKAVGERPVTAHNDYCKEIPVISLKGIDNESERAR
IVAEVGRACADWGIFQIVDHGMSAVLMKRTMETVLEFFKLPVEEKLKCAAKPGDFPVGYASGSHRASDDV
LDWREFMAHRSLPKAIRENDISTWPDKPEHYRKTLVEYCDACDGLVTALLGLISESLGLPTNYIKNFVGG
DDADQKMILNYYPQCPMPDLTLGLRSHTDYGTITVLQQDQVGGLQVYNADRRKWVTVEPIPGALVVNLAD
QLQILSNNKYCSVMHQAIVNSNHTRLSIATLSNPNAMSQMGPAPELLSAENPAKYRTYKFKEYLPICIAK
KATNHCDAVAL
>NP_001151167_Zea_mays_ZmFNSI-1
MAEHLLSTAVHDTLPGSYVRPEPERPRLAEVVTGARIPVVDLGSPDRGAVVAAVGDACRSHGFFQVVNHG
IHAALVAAVMAAGRGFFRLPPEEKAKLYSDDPARKIRLSTSFNVRKETVHNWRDYLRLHCHPLDEFLPDW
PSNPPDFKETMGTYCKEVRELGFRLYAAISESLGLEASYMKEALGEQEQHMAVNFYPPCPEPELTYGLPA
HTDPNALTILLMDPDVAGLQVLHAGQWVAVNPQPGALIINIGDQLQALSNGQYRSVWHRAVVNSDRERMS
VASFLCPCNHVVLGPARKLVTEDTPAVYRNYTYDKYYAKFWSRNLDQEHCLELFRT
>NP_197841_Arabidopsis_thaliana_AtDMR6_AT5G24530
MAAKLISTGFRHTTLPENYVRPISDRPRLSEVSQLEDFPLIDLSSTDRSFLIQQIHQACARFGFFQVINH
GVNKQIIDEMVSVAREFFSMSMEEKMKLYSDDPTKTTRLSTSFNVKKEEVNNWRDYLRLHCYPIHKYVNE
WPSNPPSFKEIVSKYSREVREVGFKIEELISESLGLEKDYMKKVLGEQGQHMAVNYYPPCPEPELTYGLP
AHTDPNALTILLQDTTVCGLQILIDGQWFAVNPHPDAFVINIGDQLQALSNGVYKSVWHRAVTNTENPRL
SVASFLCPADCAVMSPAKPLWEAEDDETKPVYKDFTYAEYYKKFWSRNLDQEHCLENFLNN
