# Supplementary material for: Apiaceae FNS I originated from F3H through tandem gene duplication
Source: PLoS One. 2023 Jan 19;18(1):e0280155. doi: 10.1371/journal.pone.0280155 (PMC9851555; doi:10.1371/journal.pone.0280155)
Supplement: S2 File — (TXT) [file pone.0280155.s002.txt]

gene	ERR185930	ERR185931	ERR185935	ERR185936	ERR185937	ERR185938	ERR185939	ERR338560	ERR338561	SRR10201888	SRR10201889	SRR10201890	SRR10201891	SRR10201892	SRR10201893	SRR10201894	SRR10201895	SRR10201896	SRR10201897	SRR10201898	SRR10201899	SRR10201900	SRR10201901	SRR10201902	SRR10201903	SRR10201904	SRR10201905	SRR10201906	SRR10201907	SRR10201908	SRR10201909	SRR10201910	SRR10201911	SRR11243945	SRR11243946	SRR11243947	SRR11243948	SRR11243949	SRR11243950	SRR11243951	SRR11243952	SRR11243953	SRR11243954	SRR12848058	SRR12848059	SRR12848060	SRR12848061	SRR12848062	SRR12848063
DCAR_009483	0.283697	0.0	0.0	0.159665	0.0	0.0	0.0	1.34219	35.2213	1.57086	0.166635	0.280845	0.25333	0.397199	0.394327	0.396892	0.30579	2.5532	7.39162	0.327102	0.340285	5.00594	11.5558	0.864197	0.977906	0.734488	5.21192	2.08658	0.303542	0.396637	0.0488929	0.150945	0.0796376	3.10009	2.01837	2115.94	2223.49	1370.08	1865.51	26.2438	20.8991	1217.55	1372.5	0.0	0.0394859	0.0414861	0.0	799.057	12.1716
DCAR_009487	0.0	0.0	0.0	0.0	0.0	0.0	0.0	1.66722	0.445835	27.5872	1.14834	0.316617	1.65321	3.20962	21.4166	26.5367	12.4007	5.33231	17.5387	0.408324	7.29929	0.0754125	1.54095	3.06393	10.1826	19.7291	5.25951	14.0974	9.36193	5.36688	0.967917	9.86537	5.29124	0.0	0.970286	0.120631	0.0	0.966882	0.0	0.158804	0.684278	0.495716	0.0	0.819706	0.593544	0.6229	0.609022	0.840023	28.7412
DCAR_009488	0.0	0.0	0.247425	0.0	0.0	0.0	0.0	0.0	0.259616	0.0741858	0.136002	0.137497	0.105315	0.0373794	0.198145	0.295597	0.110982	0.164378	0.0944826	0.033263	0.0377481	0.0	0.0752785	0.0673798	0.0749065	0.337011	0.470513	0.190724	0.102785	0.0403775	0.0	0.0927008	0.0323327	0.0	0.0	0.0	0.0	0.0	0.0340752	0.0	0.0	0.0	0.0	0.0	0.0	0.0	0.0	0.0	0.0397296
DCAR_009489	0.331471	0.0	0.0	1.12567	0.0	0.0	0.288263	1.56109	2.25344	36.6274	4.32993	1.70427	3.24612	11.9119	13.524	10.4694	90.4963	26.6608	52.8589	1.4882	12.9229	5.08782	5.04925	7.90786	7.76652	23.8994	14.5507	18.2168	14.5339	11.7435	15.4456	12.3944	7.23466	0.153675	0.174518	0.0379733	0.0653825	0.101507	0.231207	0.0750318	0.0807832	0.0425843	0.135414	0.0389645	0.0	0.0	0.0	0.159674	2.85126
[truncated: 97 more columns]
